# Supplementary material for: Communal roosts of the Blue-fronted Amazons (Amazona aestiva) in a large tropical wetland: Are they of different types?
Source: PLoS One. 2018 Oct 17;13(10):e0204824. doi: 10.1371/journal.pone.0204824 (PMC6192593; doi:10.1371/journal.pone.0204824)
Supplement: S1 Table — “Roost” is the roost id (1–5), “all.parrots” refers to the number of parrots arriving at roosts irrespective of the group size, “singles” refer to the numbers of singletons, “pairs” refer to numbers of dyads arriving the roosts. “Fledglings” are the number of young fledged in family flocks, “family.flocks” refers to the number of parrots arriving the roosts in small flocks of three to six birds, and “large.flocks” refer to number of the number of parrots arriving the roosts in large flocks (i.e. > 7 parrots). (XLSX) [file pone.0204824.s024.xlsx]

## Sheet: S2 Table
state	municipality	roost	year	month	all.parrots	singles	pairs	fledglings	family.flocks	large.flocks
MS	Miranda	1	2004	7	1059	NA	NA	NA	NA	NA
MS	Miranda	1	2004	8	466	30	72	98	204	88
MS	Miranda	1	2004	9	450	20	93	75	161	83
MS	Miranda	1	2004	10	857	15	270	107	227	75
MS	Miranda	1	2004	11	371	12	119	56	114	7
MS	Miranda	1	2004	12	307	5	112	30	70	8
MS	Miranda	1	2005	1	806	11	278	100	216	23
MS	Miranda	1	2005	2	673	6	223	103	221	0
MS	Miranda	1	2005	3	650	7	200	65	147	96
MS	Miranda	1	2005	4	799	9	213	120	238	126
MS	Miranda	1	2005	5	1262	11	359	128	290	243
MS	Miranda	1	2005	6	2896	4	425	204	428	1614
MS	Miranda	1	2005	7	1816	7	243	119	253	1070
MS	Miranda	1	2005	8	845	30	235	117	273	72
MS	Miranda	1	2005	9	492	29	187	26	64	25
MS	Miranda	1	2005	10	1301	30	474	118	266	57
MS	Miranda	1	2005	11	417	14	153	31	67	30
MS	Miranda	1	2005	12	1030	11	228	128	270	293
MS	Miranda	1	2006	1	885	20	197	80	168	303
MS	Miranda	1	2006	2	2249	8	339	148	310	1253
MS	Miranda	1	2006	3	1107	6	193	109	231	484
MS	Miranda	1	2006	4	394	4	108	39	87	87
MS	Miranda	1	2006	5	1201	8	375	110	250	193
MS	Miranda	1	2006	6	2399	10	310	74	170	1599
MS	Miranda	1	2006	7	2027	28	328	108	246	1097
MS	Miranda	1	2006	8	427	58	154	21	47	14
MS	Miranda	1	2006	9	761	82	289	16	44	57
MS	Miranda	1	2006	10	1020	29	452	33	87	0
MS	Miranda	1	2006	11	447	10	192	19	53	0
MS	Miranda	1	2006	12	617	14	223	67	157	0
MS	Miranda	1	2007	1	1051	14	424	42	108	81
MS	Miranda	1	2007	2	1207	6	432	88	208	129
MS	Miranda	1	2007	3	1001	12	372	45	119	126
MS	Miranda	1	2007	4	748	10	281	58	130	46
MS	Miranda	1	2007	5	1120	11	419	53	123	148
MS	Miranda	1	2007	6	2149	25	371	45	111	1271
MS	Miranda	1	2007	7	2546	21	245	121	277	1758
MS	Miranda	1	2007	8	796	76	235	51	129	121
MS	Miranda	1	2007	9	505	43	180	32	74	28
MS	Miranda	1	2007	10	395	3	174	16	34	10
MS	Miranda	1	2007	11	503	10	215	24	52	11
MS	Miranda	1	2007	12	265	11	104	20	46	0
MS	Miranda	1	2008	1	1908	13	389	106	242	875
MS	Miranda	1	2008	2	737	19	170	50	120	258
MS	Miranda	1	2008	3	1622	28	489	82	184	432
MS	Miranda	1	2008	4	497	17	220	20	40	0
MS	Miranda	1	2008	5	931	13	422	28	74	0
MS	Miranda	1	2008	6	3065	15	877	67	153	1143
MS	Miranda	1	2008	7	3011	24	450	33	85	2002
MS	Miranda	1	2008	8	1836	70	616	124	308	226
MS	Miranda	1	2008	9	1286	94	498	76	196	0
MS	Miranda	1	2008	10	940	19	430	25	61	0
MS	Miranda	1	2008	11	763	23	323	34	80	14
MS	Miranda	1	2008	12	593	1	254	26	60	24
MS	Miranda	1	2009	1	487	6	206	27	69	0
MS	Miranda	1	2009	2	1318	15	581	55	133	8
MS	Miranda	1	2009	3	601	9	253	28	68	18
MS	Miranda	1	2009	4	729	6	337	19	49	0
MS	Miranda	1	2009	5	1768	12	795	31	73	93
MS	Miranda	1	2009	6	3325	9	1599	46	118	0
MS	Miranda	1	2009	7	2740	31	710	77	205	1084
MS	Miranda	2	2004	7	784	9	NA	112	208	391
MS	Miranda	2	2004	8	562	0	0	0	0	562
MS	Miranda	2	2004	9	309	28	65	55	113	38
MS	Miranda	2	2004	10	762	19	262	76	162	57
MS	Miranda	2	2004	11	1153	11	160	203	383	439
MS	Miranda	2	2004	12	714	0	0	0	0	714
MS	Miranda	2	2005	1	737	12	290	59	137	8
MS	Miranda	2	2005	2	140	7	49	7	15	20
MS	Miranda	2	2005	3	282	5	94	31	73	16
MS	Miranda	2	2005	4	129	4	51	9	23	0
MS	Miranda	2	2005	5	387	11	141	26	52	42
MS	Miranda	2	2005	6	237	6	96	15	39	0
MS	Miranda	2	2005	7	1068	26	347	70	158	190
MS	Miranda	2	2005	8	680	94	194	55	133	65
MS	Miranda	2	2005	9	121	8	36	17	41	0
MS	Miranda	2	2005	10	201	7	82	14	30	0
MS	Miranda	2	2005	11	221	6	86	17	35	8
MS	Miranda	2	2005	12	261	6	106	19	43	0
MS	Miranda	2	2006	1	452	3	135	46	98	81
MS	Miranda	2	2006	2	285	6	118	19	43	0
MS	Miranda	2	2006	3	118	4	47	8	20	0
MS	Miranda	2	2006	4	228	12	79	21	47	11
MS	Miranda	2	2006	5	54	1	21	5	11	0
MS	Miranda	2	2006	6	915	30	239	44	98	309
MS	Miranda	2	2006	7	325	9	136	18	44	0
MS	Miranda	2	2006	8	338	73	110	19	45	0
MS	Miranda	2	2006	9	676	81	201	65	141	52
MS	Miranda	2	2006	10	740	47	326	17	41	0
MS	Miranda	2	2006	11	737	22	328	23	59	0
MS	Miranda	2	2006	12	404	16	168	22	52	0
MS	Miranda	2	2007	1	408	19	154	35	81	0
MS	Miranda	2	2007	2	316	11	110	31	71	14
MS	Miranda	2	2007	3	1138	11	209	14	32	677
MS	Miranda	2	2007	4	511	15	231	11	25	9
MS	Miranda	2	2007	5	258	7	121	3	9	0
MS	Miranda	2	2007	6	966	23	341	22	52	209
MS	Miranda	2	2007	7	250	7	67	3	9	100
MS	Miranda	2	2007	8	128	14	54	2	6	0
MS	Miranda	2	2007	9	73	12	29	1	3	0
MS	Miranda	2	2007	10	101	8	45	1	3	0
MS	Miranda	2	2007	11	84	1	40	1	3	0
MS	Miranda	2	2007	12	460	0	0	0	0	460
MS	Miranda	2	2008	1	497	16	208	23	53	12
MS	Miranda	2	2008	2	204	6	87	10	24	0
MS	Miranda	2	2008	3	200	0	0	0	0	200
MS	Miranda	2	2008	4	115	3	51	4	10	0
MS	Miranda	2	2008	5	76	2	37	0	0	0
MS	Miranda	2	2008	6	1398	13	379	64	122	505
MS	Miranda	2	2008	7	2205	53	1014	50	124	0
MS	Miranda	2	2008	8	1100	92	464	28	80	0
MS	Miranda	2	2008	9	878	166	280	44	120	32
MS	Miranda	2	2008	10	524	28	232	12	32	0
MS	Miranda	2	2008	11	653	30	293	13	37	0
MS	Miranda	2	2008	12	661	26	261	38	98	15
MS	Miranda	2	2009	1	568	24	230	23	55	29
MS	Miranda	2	2009	2	474	21	199	23	55	0
MS	Miranda	2	2009	3	622	25	272	21	53	0
MS	Miranda	2	2009	4	522	13	233	17	43	0
MS	Miranda	2	2009	5	464	15	201	14	40	7
MS	Miranda	2	2009	6	720	22	275	16	42	106
MS	Miranda	2	2009	7	953	42	428	19	55	0
MS	Miranda	3	2004	7	318	NA	NA	NA	NA	NA
MS	Miranda	3	2004	8	385	33	39	49	97	177
MS	Miranda	3	2004	9	645	78	135	67	153	144
MS	Miranda	3	2004	10	348	4	124	34	68	28
MS	Miranda	3	2004	11	458	7	181	45	89	0
MS	Miranda	3	2004	12	58	1	15	4	10	17
MS	Miranda	3	2005	1	518	11	202	43	103	0
MS	Miranda	3	2005	2	674	15	279	45	101	0
MS	Miranda	3	2005	3	563	7	224	24	58	50
MS	Miranda	3	2005	4	442	5	184	29	69	0
MS	Miranda	3	2005	5	888	17	383	41	105	0
MS	Miranda	3	2005	6	1219	25	456	52	132	150
MS	Miranda	3	2005	7	1272	13	233	60	146	647
MS	Miranda	3	2005	8	317	58	96	25	59	8
MS	Miranda	3	2005	9	412	58	140	12	30	44
MS	Miranda	3	2005	10	917	30	380	45	119	8
MS	Miranda	3	2005	11	1076	19	383	57	137	154
MS	Miranda	3	2005	12	1063	41	344	99	217	117
MS	Miranda	3	2006	1	105	4	40	9	21	0
MS	Miranda	3	2006	2	248	9	96	9	25	22
MS	Miranda	3	2006	3	191	1	69	24	52	0
MS	Miranda	3	2006	4	735	21	237	64	146	94
MS	Miranda	3	2006	5	119	3	46	10	24	0
MS	Miranda	3	2006	6	338	8	148	14	34	0
MS	Miranda	3	2006	7	804	31	275	44	108	115
MS	Miranda	3	2006	8	270	49	89	14	36	7
MS	Miranda	3	2006	9	323	65	121	6	16	0
MS	Miranda	3	2006	10	701	40	305	21	51	0
MS	Miranda	3	2006	11	470	4	217	12	32	0
MS	Miranda	3	2006	12	533	8	205	46	100	15
MS	Miranda	3	2007	1	562	19	218	45	107	0
MS	Miranda	3	2007	2	69	1	30	4	8	0
MS	Miranda	3	2007	3	16	2	7	0	0	0
MS	Miranda	3	2007	4	19	2	7	1	3	0
MS	Miranda	3	2007	5	18	0	9	0	0	0
MS	Miranda	3	2007	6	67	0	31	3	5	0
MS	Miranda	3	2007	7	589	32	233	19	53	38
MS	Miranda	3	2007	8	575	67	225	18	48	10
MS	Miranda	3	2007	9	846	115	309	43	113	0
MS	Miranda	3	2007	10	855	22	381	31	71	0
MS	Miranda	3	2007	11	340	4	145	19	39	7
MS	Miranda	3	2007	12	287	0	0	0	0	287
MS	Miranda	3	2008	1	318	8	134	16	42	0
MS	Miranda	3	2008	2	112	2	49	4	12	0
MS	Miranda	3	2008	3	134	3	57	7	17	0
MS	Miranda	3	2008	4	10	0	5	0	0	0
MS	Miranda	3	2008	5	0	0	0	0	0	0
MS	Miranda	3	2008	6	422	9	196	7	21	0
MS	Miranda	3	2008	7	848	19	393	17	43	0
MS	Miranda	3	2008	8	2056	142	778	102	266	92
MS	Miranda	3	2008	9	1525	315	524	60	132	30
MS	Miranda	3	2008	10	875	32	361	25	61	60
MS	Miranda	3	2008	11	1103	18	507	27	71	0
MS	Miranda	3	2008	12	121	4	55	3	7	0
MS	Miranda	3	2009	1	76	0	35	2	6	0
MS	Miranda	3	2009	2	88	3	41	1	3	0
MS	Miranda	3	2009	3	256	9	111	9	25	0
MS	Miranda	3	2009	4	286	12	123	10	28	0
MS	Miranda	3	2009	5	602	10	281	10	30	0
MS	Miranda	3	2009	6	973	22	432	30	80	7
MS	Miranda	3	2009	7	853	21	394	18	44	0
MS	Miranda	4	2004	7	583	2	139	NA	NA	NA
MS	Miranda	4	2004	8	433	42	135	43	93	28
MS	Miranda	4	2004	9	451	40	148	44	98	17
MS	Miranda	4	2004	10	456	9	138	68	128	43
MS	Miranda	4	2004	11	33	0	15	1	3	0
MS	Miranda	4	2004	12	102	1	40	9	21	0
MS	Miranda	4	2005	1	61	0	25	5	11	0
MS	Miranda	4	2005	2	253	4	95	22	52	7
MS	Miranda	4	2005	3	282	7	87	35	75	26
MS	Miranda	4	2005	4	801	11	234	43	97	225
MS	Miranda	4	2005	5	752	5	269	32	74	135
MS	Miranda	4	2005	6	948	5	319	67	161	144
MS	Miranda	4	2005	7	1113	10	349	125	263	142
MS	Miranda	4	2005	8	1134	54	361	145	351	7
MS	Miranda	4	2005	9	886	39	241	104	246	119
MS	Miranda	4	2005	10	956	34	355	77	179	33
MS	Miranda	4	2005	11	640	19	242	NA	117	20
MS	Miranda	4	2005	12	323	4	128	25	55	8
MS	Miranda	4	2006	1	540	7	201	NA	111	20
MS	Miranda	4	2006	2	758	9	274	74	166	35
MS	Miranda	4	2006	3	878	7	278	77	179	136
MS	Miranda	4	2006	4	559	12	214	31	75	44
MS	Miranda	4	2006	5	537	14	231	19	45	16
MS	Miranda	4	2006	6	1063	22	418	70	158	47
MS	Miranda	4	2006	7	288	5	130	9	23	0
MS	Miranda	4	2006	8	336	42	128	16	38	0
MS	Miranda	4	2006	9	305	31	89	17	41	55
MS	Miranda	4	2006	10	471	17	208	16	38	0
MS	Miranda	4	2006	11	261	9	109	9	25	9
MS	Miranda	4	2006	12	313	8	117	25	51	20
MS	Miranda	4	2007	1	281	2	117	21	45	0
MS	Miranda	4	2007	2	279	3	124	12	28	0
MS	Miranda	4	2007	3	365	3	167	12	28	0
MS	Miranda	4	2007	4	512	11	226	19	49	0
MS	Miranda	4	2007	5	962	16	296	64	158	196
MS	Miranda	4	2007	6	1111	10	480	47	111	30
MS	Miranda	4	2007	7	1046	18	327	59	147	227
MS	Miranda	4	2007	8	237	24	83	9	23	24
MS	Miranda	5	2004	9	136	10	32	15	31	31
MS	Miranda	5	2004	10	270	8	86	34	76	14
MS	Miranda	5	2004	11	408	3	61	74	154	129
MS	Miranda	5	2004	12	1166	12	346	181	429	33
MS	Miranda	5	2005	1	935	18	330	99	233	24
MS	Miranda	5	2005	2	311	5	124	28	58	0
MS	Miranda	5	2005	3	70	3	26	7	15	0
MS	Miranda	5	2005	4	0	0	0	0	0	0
MS	Miranda	5	2005	5	84	0	8	2	4	64
MS	Miranda	5	2005	6	147	2	59	13	27	0
MS	Miranda	5	2005	7	374	4	145	25	57	23
MS	Miranda	5	2005	8	602	45	164	65	141	88
MS	Miranda	5	2005	9	365	18	111	37	85	40
MS	Miranda	5	2005	10	133	6	47	17	33	0
MS	Miranda	5	2005	11	74	0	31	4	12	0
MS	Miranda	5	2005	12	24	0	4	8	16	0
MS	Miranda	5	2006	1	165	2	30	35	71	32
MS	Miranda	5	2006	2	65	0	20	11	25	0
MS	Miranda	5	2006	3	6	0	3	0	0	0
MS	Miranda	5	2006	4	63	0	0	0	0	63
MS	Miranda	5	2006	5	121	0	48	11	25	0
MS	Miranda	5	2006	6	220	1	72	13	25	50
MS	Miranda	5	2006	7	34	2	13	2	6	0
MS	Miranda	5	2006	8	132	14	33	12	22	30
MS	Miranda	5	2006	9	63	5	29	0	0	0
MS	Miranda	5	2006	10	29	1	7	1	3	11
MS	Miranda	5	2006	11	33	1	9	4	6	8
MS	Miranda	5	2006	12	4	0	2	0	0	0
